# Supplementary material for: Molecular Adhesion Between Asphalt and Glass Fiber-Reinforced Composites from Recycled Wind Turbine Blades in Dry and Hydrated Conditions
Source: Materials (Basel). 2025 Aug 22;18(17):3936. doi: 10.3390/ma18173936 (PMC12429557; doi:10.3390/ma18173936)
Supplement: Supplementary file 1 [file materials-18-03936-s001.zip]

Archive with 1 entries (1 files):
- materials-3802968-supplementary.pdf
